# Supplementary material for: Enhancing Patient Comprehension of Glomerular Disease Treatments Using ChatGPT
Source: Healthcare (Basel). 2024 Dec 31;13(1):57. doi: 10.3390/healthcare13010057 (PMC11719585; doi:10.3390/healthcare13010057)
Supplement: Supplementary file 1 [file healthcare-13-00057-s001.zip]

Archive with 1 entries (1 files):
- healthcare-3357654-supplementary.pdf
